# Supplementary material for: Seasonal Trends in the Prevalence and Incidence of Viral Encephalitis in Korea (2015–2019)
Source: J Clin Med. 2023 Mar 2;12(5):2003. doi: 10.3390/jcm12052003 (PMC10003849; doi:10.3390/jcm12052003)
Supplement: Supplementary file 1 [file jcm-12-02003-s001.zip]

Archive with 1 entries (1 files):
- jcm-2250029-supplementary.pdf
